# Supplementary material for: Gut Associated Metabolites Enhance PD-L1 Blockade Efficacy in Prostate Cancer
Source: Oncol Res. 2026 Jan 19;34(2):23. doi: 10.32604/or.2025.072661 (PMC12848745; doi:10.32604/or.2025.072661)
Supplement: Supplementary file 2 [file OncolRes-34-72661-s002.xlsx]

## Sheet: Sheet1
Supplementary Table S1. The complete list of differential metabolites.
Metabolite	Mode	Comparison	Pvalue	FoldChange	VIP
N-acetyl-L-2-aminoadipate(2-)	neg	N_R	0.0294757994731073	1.08172380792954	1.1197
N-acetyl-L-2-aminoadipate(2-)	neg	N_S	0.0421573426386996	1.07069355461814	1.02947
Calamin	neg	S_R	0.00298924023586273	1.44101097342747	3.97903
Sulfolithocholylglycine	neg	S_R	0.00499252333303412	1.06226758139468	1.10866
Soyasaponin II	neg	B_N	0.0445525578652514	0.770069173339253	2.31205
3,4,5-trihydroxy-6-(2-hydroxy-1,2-diphenylethoxy)oxane-2-carboxylic acid	neg	R_AA	0.0236068111455108	1.12563935513582	1.74475
3-O-p-Coumaroylquinic acid	neg	S_R	0.013869614953895	1.08074902769259	1.09221
(S)-Abscisic acid	neg	R_AA	0.045562435500516	0.858958787816232	1.48018
3-O-Feruloylquinic acid	neg	N_AA	0.045562435500516	0.794027949207937	2.33021
Hesperetin 7-glucoside	neg	R_AA	0.0144736842105263	0.700453355243455	2.58648
Aflatoxin B1 dialcohol	neg	B_N	0.015922158337019	1.22658437855656	1.68455
Aflatoxin B1 dialcohol	neg	N_S	0.00972096030851545	0.846485457913089	1.9369
Gibberellin A38 glucosyl ester	neg	R_AA	0.0369453044375645	0.885319730304711	1.31048
Gibberellin A59	neg	B_N	0.00454076367389061	1.50573551127581	2.78132
Gibberellin A59	neg	N_S	0.0228842634052499	0.824218827569594	1.95975
Blumenol C O-[rhamnosyl-(1->6)-glucoside]	neg	B_N	0.0368175340311563	0.799730145535192	1.86033
Cibaric acid	neg	S_R	0.013869614953895	0.939192528068151	1.01525
Dehydroxymethylflazine	neg	N_R	0.0140439974616849	1.73178870290257	3.26251
Soyasaponin V	neg	N_AA	0.0236068111455108	0.800017142825651	1.90076
5'-Carboxy-gamma-chromanol	neg	S_R	0.0486451026327205	0.837867334876932	2.02196
5'-Carboxy-gamma-chromanol	neg	N_R	0.0221498759686941	0.808022083119586	1.85412
Pisumsaponin II	neg	B_N	0.015922158337019	0.775877190652195	2.42776
Maslinic acid 3-O-b-D-glucoside	neg	N_AA	0.0296955624355005	0.600123494938631	4.20649
Maslinic acid 3-O-b-D-glucoside	neg	S_R	0.0268187029541665	0.789679730049357	3.05294
Phytocassane C	neg	S_R	0.0363975620137437	0.910760167099538	1.28633
15-deoxy-delta-12,14-PGD2	neg	S_R	0.0268187029541665	0.862450434103626	1.84815
15-deoxy-delta-12,14-PGD2	neg	N_R	0.0338276637886276	0.845707956609957	1.58452
Thaumatin b, recombinant	neg	N_S	0.013869614953895	0.807683578702885	2.05265
9,10,13-Trihydroxystearic acid	neg	N_R	0.00507163048285676	0.873268612698806	1.85657
4-Oxo-1-(3-pyridyl)-1-butanone	neg	N_S	0.00154556598722287	1.28114872612317	2.27492
Deacetylnomilin	neg	S_R	0.0337713937531588	1.15615539771701	1.82508
7-Methoxy-2-methylisoflavone	neg	N_AA	0.0369453044375645	0.573701611506377	3.35134
7-Methoxy-2-methylisoflavone	neg	B_N	0.00774485232689567	2.05445642957641	3.40261
Neolicuroside	neg	R_AA	0.0369453044375645	0.509452998030347	3.90058
Neolicuroside	neg	N_R	0.0140439974616849	1.92836325778457	3.67982
Neolicuroside	neg	S_R	0.0268187029541665	1.68546798617249	4.13334
LysoPE(0:0/20:5(5Z,8Z,11Z,14Z,17Z))	neg	S_R	0.0486451026327205	0.93228356391844	1.0244
17-beta-estradiol 3-sulfate-17-(beta-D-glucuronide)	neg	N_S	0.0421573426386996	0.825819783809869	1.75894
17-beta-estradiol 3-sulfate-17-(beta-D-glucuronide)	neg	S_R	0.0453063116537238	1.21801698466304	2.20833
1-[(5-Amino-5-carboxypentyl)amino]-1-deoxyfructose	neg	N_S	0.0247859974816655	1.12367561508219	1.16568
1-[(5-Amino-5-carboxypentyl)amino]-1-deoxyfructose	neg	B_N	0.00595606663718119	0.806165860720548	1.56166
Pyroglutamylvaline	neg	N_S	0.00669028512168637	0.901171881331849	1.28243
Pyroglutamylvaline	neg	N_R	0.00348595273349614	0.882184884204204	1.40214
7-beta-D-Glucopyranosyloxybutylidenephthalide	neg	N_S	0.0421573426386996	1.17809821693151	1.60173
7-beta-D-Glucopyranosyloxybutylidenephthalide	neg	N_R	0.0221498759686941	1.18149342065444	1.41696
1,7-Dimethyluric acid	neg	R_AA	0.0236068111455108	0.794283060595011	2.7094
1,7-Dimethyluric acid	neg	N_AA	0.0369453044375645	0.806472636935351	2.55798
1,7-Dimethyluric acid	neg	S_R	0.0391903518037389	1.18380561066107	2.61628
1,7-Dimethyluric acid	neg	N_S	0.0391903518037389	0.857697100813259	1.93286
Corticrocin	neg	R_AA	0.0186016511867905	0.85135962303818	1.78939
Isoleucyl-Hydroxyproline	neg	R_AA	0.0369453044375645	0.817829110286379	1.38423
2-[4-hydroxy-3-(sulfooxy)phenyl]acetic acid	neg	N_AA	0.0186016511867905	0.844025727979434	1.68508
2-[4-hydroxy-3-(sulfooxy)phenyl]acetic acid	neg	R_AA	0.00634674922600619	0.849145824304709	1.56773
N-(1-Deoxy-1-fructosyl)tryptophan	neg	N_AA	0.0296955624355005	0.899706446701604	1.18303
N-(1-Deoxy-1-fructosyl)tryptophan	neg	N_S	0.0151168068450171	0.91379092261511	1.04175
5-Methoxysalicylic acid	neg	N_AA	0.0111455108359133	0.878509162355863	1.57036
(E)-5-(3,4,5,6-Tetrahydro-3-pyridylidenemethyl)-2-furanmethanol	neg	B_N	0.015922158337019	1.18331045061519	1.03772
Hypoglycin B	neg	S_R	0.0391903518037389	0.734311114128048	2.80022
Leu-Leu-Leu	neg	S_R	0.0247859974816655	0.924386192012487	1.07953
Leu-Leu-Leu	neg	N_R	0.00286944983943234	0.889979955439341	1.20729
{4-[3-oxo-3-(2,4,6-trihydroxyphenyl)prop-1-en-1-yl]phenyl}oxidanesulfonic acid	neg	S_R	0.0268187029541665	0.907559147236033	1.19762
Acacetin	neg	N_AA	0.045562435500516	0.557638697822618	4.02311
13,14-Dihydro-15-keto-PGE2	neg	S_R	0.0164584407664524	0.90717980470422	1.07933
5-(3,4-Methylenedioxyphenyl)pentanoic acid	neg	N_AA	0.000103199174406605	0.720561654130335	2.41801
5-(3,4-Methylenedioxyphenyl)pentanoic acid	neg	R_AA	0.000773993808049536	0.739027736971373	2.19407
6'-Hydroxybuspirone	neg	N_AA	0.0236068111455108	0.751167944994587	2.13116
6'-Hydroxybuspirone	neg	N_R	0.0441166855758322	0.827637649247635	1.3847
PC-M5'	neg	B_N	0.0445525578652514	0.752292705220167	1.8907
(3a,5b,7a)-23-Carboxy-7-hydroxy-24-norcholan-3-yl-b-D-Glucopyranosiduronic acid	neg	R_AA	0.0186016511867905	0.898374883065578	1.43273
(3a,5b,7a)-23-Carboxy-7-hydroxy-24-norcholan-3-yl-b-D-Glucopyranosiduronic acid	neg	S_R	0.0289891798297681	1.06534480795437	1.11785
(!)5,6-DHET	neg	S_R	0.00972096030851545	0.845501624992647	2.04756
(!)5,6-DHET	neg	N_R	0.00607503413264619	0.808163768877665	1.94893
15(S)-HpEDE	neg	S_R	0.0151168068450171	0.843100030037107	2.03182
15(S)-HpEDE	neg	N_R	0.0140439974616849	0.836264574810956	1.58951
Fulvestrant	neg	S_R	0.0313043555958801	0.885638815047313	1.78341
17-Hydroxyprogesterone	neg	N_R	0.00860104224756264	0.869236167394678	1.18963
17-Hydroxyprogesterone	neg	S_R	0.0194476176776342	0.870735859930343	1.58808
Lansioside B	neg	N_R	0.0441166855758322	0.63488114508405	3.47108
Momordicoside I	neg	N_R	0.0441166855758322	0.612412838030429	3.25134
Momordicoside I	neg	B_N	0.0302324438547349	1.89636109978619	3.27184
24,25,26,27-Tetranor-23-oxo-hydroxyvitamin D3	neg	S_R	0.0211069432132051	0.90634573055248	1.24204
3-hydroxytridecanoyl carnitine	neg	N_S	0.0247859974816655	1.17163149112561	1.23487
Cholesterol glucuronide	neg	N_R	0.0140439974616849	0.813705136258502	2.25842
5b-Cyprinol sulfate	neg	N_S	0.0106420470456706	0.850730116006823	1.63414
5b-Cyprinol sulfate	neg	N_AA	0.0236068111455108	0.829943955903242	1.75068
5b-Cyprinol sulfate	neg	S_R	0.0151168068450171	1.20074336639807	2.21619
5b-Cyprinol sulfate	neg	R_AA	0.0296955624355005	0.812468932612905	1.89234
LysoPE(16:1(9Z)/0:0)	neg	N_S	0.000590607194005535	0.910185300184158	1.49231
LysoPE(16:1(9Z)/0:0)	neg	N_R	0.00507163048285676	0.919399529107214	1.2203
DG(14:1(9Z)/18:3(9Z,12Z,15Z)/0:0)	neg	S_R	0.0313043555958801	0.928570016565951	1.32473
9'-Carboxy-alpha-chromanol	neg	N_R	0.0386944983943234	0.727298342400939	2.4205
8,11,14-Eicosatrienoic acid	neg	N_R	0.0338276637886276	0.845065456563299	1.63288
8,11,14-Eicosatrienoic acid	neg	S_R	0.000857158394127576	0.845185924110035	2.1912
8,11,14-Eicosatrienoic acid	neg	R_AA	0.0236068111455108	1.24290810033075	2.22534
(25R)-3beta,4beta-dihydroxycholest-5-en-26-oate(1-)	neg	S_R	0.0026872579625983	0.928138101183673	1.18292
LysoPE(18:0/0:0)	neg	N_AA	0.0111455108359133	0.920792706679675	1.22857
LysoPE(18:0/0:0)	neg	N_R	0.0023492875411034	0.91381786426313	1.26041
DG(18:3(6Z,9Z,12Z)/16:1(9Z)/0:0)	neg	S_R	0.0486451026327205	0.884401498757794	1.7298
DG(15:0/0:0/22:4n6)	neg	N_S	0.00669028512168637	0.883983137738186	1.52307
DG(15:0/0:0/22:4n6)	neg	S_R	0.0289891798297681	1.1014661580284	1.45597
DG(18:2n6/0:0/22:5n6)	neg	B_N	0.00993660622143594	1.37314836133025	2.16396
DG(18:2n6/0:0/22:5n6)	neg	S_R	0.00332074926214614	1.20096197119643	2.44597
DG(18:2n6/0:0/22:5n6)	neg	N_S	0.00735823202835914	0.840570664223648	1.89846
DG(18:2n6/0:0/20:2n6)	neg	N_S	0.0391903518037389	0.898485320644852	1.26958
DG(18:2n6/0:0/20:2n6)	neg	B_N	0.0198928694284731	1.24608502232195	1.6966
DG(18:2n6/0:0/20:2n6)	neg	S_R	0.0228842634052499	1.13961695618145	1.94447
PE(14:0/20:1(11Z))	neg	S_R	0.00551092676179202	0.886056560902543	1.84817
Chenodeoxycholic acid sulfate	neg	N_AA	0.0186016511867905	1.38647540080017	3.46254
PS(16:0/18:1(9Z))	neg	S_R	0.0194476176776342	0.838339416457812	2.54919
Cer(d18:0/16:0)	neg	N_R	0.0441166855758322	0.905995766637127	1.10719
(Z)-4-Dodecenal	neg	N_S	0.0453063116537238	0.841019125931603	2.41624
Soyacerebroside I	neg	R_AA	0.045562435500516	0.916451648328337	1.30378
PA(14:0/22:0)	neg	R_AA	0.0236068111455108	0.824997330866724	1.97976
PA(20:0/16:1(9Z))	neg	B_N	0.0302324438547349	1.23323740816222	1.66851
5a-Cholestane-3a,7a,12a,25-tetrol	neg	N_S	0.0106420470456706	0.791517059453317	2.53068
Momordol	neg	N_S	0.0268187029541665	0.863913133364393	1.78504
3-Demethylubiquinone-9	neg	B_N	0.00993660622143594	1.52436195839865	2.89482
PG(18:1(11Z)/18:1(11Z))	neg	N_S	0.00045694142415818	0.9189017134436	1.27076
PG(18:1(11Z)/18:1(11Z))	neg	B_N	0.00184775664651826	1.19326928690941	1.76659
PG(16:0/20:3(8Z,11Z,14Z))	neg	B_N	0.0126492702344096	1.15368699957408	1.31814
Isofucosterol 3-O-[6-O-Octadecanoyl-b-D-glucopyranoside]	neg	R_AA	0.00634674922600619	1.24933244192624	2.58948
2-Heptadecylfuran	neg	B_N	0.0302324438547349	1.29397445723694	1.73445
N-Undecanoylglycine	neg	N_R	0.0338276637886276	0.796684746972371	2.46297
Pipereicosalidine	neg	N_S	0.0106420470456706	1.4097953990507	2.80396
Alpha-Tocopherolquinone	neg	R_AA	0.045562435500516	1.07118910004146	1.0313
Heliantriol B1	neg	R_AA	0.0296955624355005	1.18087795634791	1.63628
Panatellin	neg	S_R	0.0453063116537238	0.938216585439617	1.14821
Ambolic acid	neg	N_R	0.0386944983943234	0.798260257802103	1.55981
Fasciculol C	neg	S_R	0.00808331076138099	0.896729999372331	1.46729
PS(18:1(9Z)/0:0)	neg	N_R	0.0164086687306502	0.898108991498784	1.30643
5-Heptyl-3-methyl-2-furanundecanoic acid	neg	R_AA	0.0296955624355005	1.10854668004693	1.19822
Madlongiside C	neg	N_S	0.0486451026327205	0.819861002492885	2.16317
Madlongiside C	neg	N_AA	0.0296955624355005	0.699373819643131	2.64573
LysoPE(16:0/0:0)	neg	N_R	0.00191373574601465	0.941707851869732	1.0653
LysoPE(16:0/0:0)	neg	N_S	0.0151168068450171	0.943750015329932	1.15187
LysoPE(15:0/0:0)	neg	N_S	0.0106420470456706	0.92290831241922	1.5791
10beta-12,13-Dinor-8-oxo-6-eremophilen-11-al	neg	N_R	0.0101686441166856	0.803468535414619	1.85318
LysoPE(22:6(4Z,7Z,10Z,13Z,16Z,19Z)/0:0)	neg	R_AA	0.045562435500516	1.68171246012802	3.33038
LysoPE(22:6(4Z,7Z,10Z,13Z,16Z,19Z)/0:0)	neg	N_S	0.0211069432132051	0.749419976461065	2.46653
LysoPE(22:6(4Z,7Z,10Z,13Z,16Z,19Z)/0:0)	neg	B_N	0.0198928694284731	1.45371459585929	2.24399
LysoPE(22:6(4Z,7Z,10Z,13Z,16Z,19Z)/0:0)	neg	N_R	0.000227679172355441	0.523091167857976	4.26013
Lucyoside N	neg	N_R	0.0140439974616849	0.62750698356067	3.66992
LysoPC(22:6(4Z,7Z,10Z,13Z,16Z,19Z))	neg	N_R	0.0221498759686941	0.729510657039589	2.33646
Canesceol	neg	N_AA	0.0296955624355005	0.794688582164834	2.20733
Canesceol	neg	S_R	0.0247859974816655	1.13962634676816	1.68598
Canesceol	neg	R_AA	0.00340557275541796	0.777258473691272	2.35934
5-(14-Nonadecenyl)-1,3-benzenediol	neg	S_R	0.0421573426386996	0.675169766697527	3.11855
Adhulupone	neg	N_AA	0.0144736842105263	0.741603876888843	2.03909
3-Methylene-2-octanone	neg	N_R	0.00421514143414803	0.838615850055436	1.79221
8(S)-HETrE	neg	B_N	0.0302324438547349	1.20923574447239	1.59417
8(S)-HETrE	neg	N_AA	0.0369453044375645	0.840633670372801	1.95848
(3S,4S,6R,7S)-1,10-Bisaboladiene-3,4-diol	neg	S_R	0.00109006091973923	0.912527707248223	1.13484
TOFA	neg	S_R	0.0127115122461689	0.767965244004149	2.6845
TOFA	neg	N_R	0.0101686441166856	0.721450894404889	2.57895
Schidigeragenin B	neg	N_S	0.0106420470456706	0.669472058318639	2.80476
Schidigeragenin B	neg	B_N	0.0445525578652514	2.07415014255166	2.9317
Schidigeragenin B	neg	N_R	0.0386944983943234	0.664084210704402	2.60069
MG(0:0/20:3(8Z,11Z,14Z)/0:0)	neg	R_AA	0.00846233230134159	1.08171357212588	1.21014
Demethoxyshogaol	neg	S_R	0.0421573426386996	0.951129220012797	1.06191
Lycopersiconolide	neg	R_AA	0.0186016511867905	1.0769473549077	1.02921
Sterebin E	neg	N_R	0.0190987058438936	0.81636339208526	1.83275
Pitheduloside A	neg	N_AA	0.0369453044375645	0.659683868755086	3.03001
MG(0:0/18:3(9Z,12Z,15Z)/0:0)	neg	R_AA	0.00340557275541796	1.07704285180359	1.07813
Ganodermatriol	neg	N_R	0.0140439974616849	0.893996822628672	1.06539
Atractyligenin	neg	N_R	0.0190987058438936	0.835984546787991	1.56835
(x)-2-Heptanol glucoside	neg	S_R	0.00972096030851545	0.879705655841729	1.77542
(x)-2-Heptanol glucoside	neg	N_S	0.0127115122461689	1.09466756524305	1.09483
Ganoderic acid N	neg	S_R	0.0116373026076618	1.07535373518366	1.25676
Estrone-2,3-quinone	neg	S_R	0.0151168068450171	1.5237140194621	3.27406
13,14-dihydro-15-keto-PGE1	neg	N_AA	0.045562435500516	0.884417717477841	1.5325
13,14-dihydro-15-keto-PGE1	neg	B_N	0.0198928694284731	1.17618998268739	1.42421
2-Pentanamido-3-phenylpropanoic acid	neg	R_AA	0.045562435500516	1.19705118205613	1.68769
2-Pentanamido-3-phenylpropanoic acid	neg	S_R	0.00499252333303412	0.837936341355363	2.12589
2-Hydroxyestrone sulfate	neg	N_S	0.00332074926214614	0.761453190567083	2.62718
2-Hydroxyestrone sulfate	neg	B_N	0.00993660622143594	1.46321068893705	2.53183
Estrone 3-sulfate	neg	N_S	0.0116373026076618	0.842635191640331	1.48301
4,5-Dihydropiperlonguminine	neg	N_AA	0.00846233230134159	0.88026217247062	1.19867
Egonol	neg	N_S	0.0421573426386996	1.41804121831811	2.70022
6-Gingesulfonic acid	neg	N_S	0.0151168068450171	0.858187314465674	1.67874
6-Gingesulfonic acid	neg	N_AA	0.0111455108359133	0.801248101736307	2.0865
5'-Hydroxy-O-desmethylangolensin	neg	N_S	0.0337713937531588	0.824179597143341	2.05813
5'-Hydroxy-O-desmethylangolensin	neg	N_R	0.0190987058438936	0.782719848736415	2.32779
7-Sulfocholic acid	neg	N_AA	0.00846233230134159	1.13340677552779	1.69531
7-Sulfocholic acid	neg	N_R	0.0140439974616849	1.11506426167429	1.38096
2-Phenylethanol glucuronide	neg	N_AA	0.0236068111455108	0.90615153630321	1.11702
N-Desmethyltramadol	neg	N_AA	0.0236068111455108	0.687957656837442	3.39393
N-Desmethyltramadol	neg	B_N	0.0246105459727751	1.40262427906942	2.16169
N-Desmethyltramadol	neg	N_S	0.00368418157314144	0.737875162382853	2.91969
N-Desmethyltramadol	neg	N_R	0.0015499105820818	0.690061578514184	3.17074
[3-(3,7-dihydroxy-3,4-dihydro-2H-1-benzopyran-2-yl)phenyl]oxidanesulfonic acid	neg	R_AA	0.0296955624355005	0.390137472495418	4.91406
(2xi,4xi)-4,4',5,7-Tetrahydroxyflavan	neg	N_R	0.0164086687306502	0.819129846756311	1.60129
(2xi,4xi)-4,4',5,7-Tetrahydroxyflavan	neg	N_S	0.0211069432132051	0.82316336542015	1.6716
6-Thioxanthylic acid	neg	N_S	0.0453063116537238	1.21205190401419	1.88262
Chlorogenoquinone	neg	N_R	0.0190987058438936	0.819293974142646	1.54152
Chlorogenoquinone	neg	N_S	0.0486451026327205	0.836482272955184	1.49805
{3-[3-(2-hydroxyphenyl)propanoyl]phenyl}oxidanesulfonic acid	neg	N_AA	0.00242518059855521	0.407814733897954	3.78
Trigraecum	neg	S_R	0.0486451026327205	1.12090589374821	1.40317
Porric acid B	neg	N_AA	0.0369453044375645	0.664312773446665	2.72865
(R)-Pelletierine	neg	S_R	0.000233268346144022	0.858956021567261	2.13479
Diisopentyl thiomalate	neg	N_R	0.0441166855758322	0.749204285243089	2.04496
Diisopentyl thiomalate	neg	S_R	0.0247859974816655	0.799952647634463	1.96735
Isoeugenitin	neg	B_N	0.0126492702344096	1.25684823881944	1.35801
Acetyl-DL-Leucine	neg	S_R	0.00109006091973923	0.934647865519548	1.17145
5'-O-Desmethyl omeprazole	neg	S_R	0.0211069432132051	1.15397144158443	1.5411
M2 di-hydroxylated metabolite	neg	N_AA	0.0144736842105263	1.50318738904656	4.2665
Petasitenine	neg	R_AA	0.0186016511867905	0.699801436396321	2.5402
Petasitenine	neg	N_S	0.0486451026327205	1.18981476097115	1.41291
Prenyl glucoside	neg	N_AA	0.0296955624355005	0.550813146982636	3.85777
Prenyl glucoside	neg	R_AA	0.0144736842105263	0.572111516869444	3.41619
Kinetensin 1-3	neg	S_R	0.0313043555958801	0.89587752542081	1.46998
6-Hydroxyfluvastatin	neg	S_R	0.0164584407664524	1.10628987045845	1.14497
(-)-Epiafzelechin	neg	R_AA	0.0186016511867905	0.774385494598958	2.28568
(-)-Epiafzelechin	neg	N_AA	0.0236068111455108	0.771821356992035	2.38567
3-[4-hydroxy-3-(sulfooxy)phenyl]-2-oxopropanoic acid	neg	N_R	0.00724381285695056	0.406809036944785	3.54038
3-[4-hydroxy-3-(sulfooxy)phenyl]-2-oxopropanoic acid	neg	N_AA	0.00846233230134159	0.327639070328621	4.08917
6-(2H-1,3-benzodioxol-5-yloxy)-3,4,5-trihydroxyoxane-2-carboxylic acid	neg	N_AA	0.0369453044375645	0.857827950319874	1.53927
6-(2H-1,3-benzodioxol-5-yloxy)-3,4,5-trihydroxyoxane-2-carboxylic acid	neg	R_AA	0.0296955624355005	0.864068238836033	1.37736
1,3-Dimethyluric acid	neg	N_S	0.00972096030851545	0.720306002457066	3.29803
1,3-Dimethyluric acid	neg	N_AA	0.0236068111455108	0.616706363268197	4.32452
1,3-Dimethyluric acid	neg	R_AA	0.0296955624355005	0.649428998832654	3.78155
Phyllanthusol B	neg	N_R	0.0255954464165529	0.69778459453082	2.86951
3,5,6-Trihydroxy-5-(hydroxymethyl)-2-methoxy-2-cyclohexen-1-one	neg	N_R	0.00421514143414803	1.10747749107492	1.04025
3,5,6-Trihydroxy-5-(hydroxymethyl)-2-methoxy-2-cyclohexen-1-one	neg	R_AA	0.0144736842105263	0.864782551345511	1.49865
4-Oxo-4-(3-pyridyl)-butanamide	neg	R_AA	0.00634674922600619	0.863352077097899	1.15466
4-Hydroxyproline galactoside	neg	N_R	0.0101686441166856	0.913112689706162	1.08277
Neoacrimarine K	neg	N_R	0.0255954464165529	0.787968575461842	2.01906
Niazimicin A	neg	N_S	0.0337713937531588	0.867365215210405	1.35255
5-(2'-Carboxyethyl)-4,6-Dihydroxypicolinate	neg	R_AA	0.0369453044375645	0.844595805399186	1.64315
B-D-Glucuronopyranosyl-(1->3)-a-D-galacturonopyranosyl-(1->2)-L-rhamnose	neg	B_N	0.0368175340311563	0.855871864731067	1.25158
L-Fucose	neg	R_AA	0.00466976264189886	0.896881501708537	1.38263
L-Arginine	neg	N_R	0.0338276637886276	1.15750001433414	1.37315
L-Arginine	neg	N_S	0.0453063116537238	1.13344732958402	1.27881
DG(18:2(9Z,12Z)/16:0/0:0)	pos	S_R	0.0247859974816655	0.925800731547652	1.37349
DG(18:2(9Z,12Z)/16:0/0:0)	pos	N_R	0.00607503413264619	0.899699583284905	1.71684
Acetyl-DL-Valine	pos	R_AA	0.045562435500516	0.898207624380872	1.75131
2-Deoxystreptamine	pos	B_N	0.0302324438547349	0.634959887146134	3.24314
DG(15:0/22:5(7Z,10Z,13Z,16Z,19Z)/0:0)	pos	N_S	0.0453063116537238	0.870649268337123	2.22194
Histamine	pos	N_AA	0.00634674922600619	0.812776126208414	2.74579
Cyclohexylamine	pos	B_N	6.87994496044032e-05	1.33224371823569	1.92372
PE(18:0/0:0)	pos	N_AA	0.00170278637770898	0.919781917586842	1.24938
PE(18:0/0:0)	pos	N_R	0.0164086687306502	0.93427805401341	1.21491
7a,12a-Dihydroxy-3-oxo-4-cholenoic acid	pos	N_S	0.00972096030851545	1.06778286698476	1.285
4-Methoxybenzyl glucoside	pos	N_AA	0.0186016511867905	0.893977443127324	1.41975
4-Methoxybenzyl glucoside	pos	R_AA	0.0144736842105263	0.898731322299891	1.24358
2,3-Butanediol apiosylglucoside	pos	R_AA	0.045562435500516	0.842509715918274	1.60628
2,3-Butanediol apiosylglucoside	pos	S_R	0.0486451026327205	1.16818583495089	1.82146
3beta-3-Hydroxy-18-lupen-21-one	pos	N_AA	0.0111455108359133	0.864776939378916	1.80764
3beta-3-Hydroxy-18-lupen-21-one	pos	R_AA	0.0296955624355005	0.834895268196453	2.14452
LTB3	pos	N_R	0.0255954464165529	0.899538042414005	1.76542
LTB3	pos	S_R	0.0151168068450171	0.92066907453491	1.51577
LTB3	pos	N_AA	0.045562435500516	0.925973313554296	1.10242
2,6-Dihydroxynaphthalene	pos	R_AA	0.0144736842105263	0.888648987492777	1.1455
Citrusinine I	pos	N_S	0.0179001235286685	0.915146476448605	1.2767
L-Tryptophan	pos	B_N	0.00454076367389061	0.923690258710591	1.01871
2,6 dimethylheptanoyl carnitine	pos	N_S	0.00972096030851545	0.88106915428224	2.03256
2,6 dimethylheptanoyl carnitine	pos	N_AA	0.00170278637770898	0.752081269689562	2.92291
(2S)-5,6,7-Trihydroxyflavanone 7-glucoside	pos	R_AA	0.0111455108359133	0.165574505806756	5.5112
(2S)-5,6,7-Trihydroxyflavanone 7-glucoside	pos	N_AA	0.0111455108359133	0.245680523742591	3.57183
N-Methyl-14-O-demethylepiporphyroxine	pos	R_AA	0.00466976264189886	0.703078763082073	3.14938
N-Methyl-14-O-demethylepiporphyroxine	pos	N_AA	0.0144736842105263	0.725408063514288	2.97702
N-Methyl-14-O-demethylepiporphyroxine	pos	S_R	0.0228842634052499	1.13313104410691	1.83556
N-Methyl-14-O-demethylepiporphyroxine	pos	N_S	0.0289891798297681	0.910538389283014	1.40739
Isohelenol	pos	N_R	0.0338276637886276	0.819568373554233	2.27261
Pyridinoline	pos	R_AA	0.0236068111455108	0.898258078109131	1.24784
N2-Malonyl-D-tryptophan	pos	R_AA	0.0369453044375645	0.798923560833526	2.2449
Gibberellin A12	pos	N_AA	0.00466976264189886	0.880062278440908	1.38858
Gibberellin A12	pos	N_R	0.0221498759686941	0.900377195846722	1.33596
Monocrotaline	pos	N_R	0.0441166855758322	0.886246795333058	1.59653
Monocrotaline	pos	N_S	0.0391903518037389	0.937834499182921	1.0748
Prostaglandin F1a	pos	N_R	0.0338276637886276	0.915734814233457	1.26197
Tetrahydrofurfuryl cinnamate	pos	N_S	0.00808331076138099	1.12521291468884	1.65151
Tetrahydrofurfuryl cinnamate	pos	S_R	0.000758301087829597	0.84079274490607	2.04738
Bufalin	pos	N_S	0.00808331076138099	1.06097079855765	1.0955
7-hexadecynoic acid	pos	S_R	0.0268187029541665	0.849918008245624	1.92702
DIHYDRO TANSHINONE	pos	R_AA	0.0296955624355005	0.789177218443809	1.72444
DIHYDRO TANSHINONE	pos	N_AA	0.0144736842105263	0.729432277635495	2.52888
Hydroxy-alpha-sanshool	pos	N_S	0.00451726578507453	0.779430383882601	3.73337
Hydroxy-alpha-sanshool	pos	N_AA	0.00242518059855521	0.690483405273324	3.56392
4alpha-hydroxymethyl-4beta-methyl-5alpha-cholesta-8,24-dien-3beta-ol	pos	R_AA	0.045562435500516	1.11099467896252	1.27666
Preisocalamendiol	pos	R_AA	0.0369453044375645	0.779571938293313	2.15205
Preisocalamendiol	pos	N_AA	0.00170278637770898	0.73837206126052	2.82964
Docosahexaenoic acid	pos	N_AA	0.045562435500516	1.22484851090404	3.28937
Methyl 15-hydroperoxy-9Z,12Z,16E-octadecatrienoate	pos	B_N	0.00993660622143594	1.54180012338554	3.04046
Sclareol	pos	N_AA	0.045562435500516	0.846922935863761	1.6595
Sclareol	pos	N_R	0.0190987058438936	0.818199692259752	2.30426
PE(17:1(9Z)/0:0)	pos	R_AA	0.0296955624355005	1.13390934840845	1.64052
PE(17:1(9Z)/0:0)	pos	N_R	0.00286944983943234	0.876144441553842	2.09268
Typhasterol	pos	S_R	0.0164584407664524	0.936497529050414	1.08897
DG(12:0/12:0/0:0)	pos	N_S	0.00408211951942172	1.07730066406781	1.23606
DG(12:0/12:0/0:0)	pos	S_R	0.00109006091973923	0.902589955856174	1.43892
Cer(d16:2(4E,6E)/20:0(2OH))	pos	N_AA	0.0369453044375645	0.911458822718335	1.15306
DG(15:0/22:4(7Z,10Z,13Z,16Z)/0:0)	pos	N_R	0.0441166855758322	0.844507426291477	2.32847
DG(15:0/22:4(7Z,10Z,13Z,16Z)/0:0)	pos	N_AA	0.045562435500516	0.843354014598922	2.11279
DG(15:0/22:4(7Z,10Z,13Z,16Z)/0:0)	pos	N_S	0.0247859974816655	0.839757876271622	2.97124
Soyasaponin III	pos	R_AA	0.0369453044375645	0.775881344976685	2.49095
Soyasaponin III	pos	B_N	0.0246105459727751	0.816619162722183	2.28059
17beta-Estradiol-2,3-quinone	pos	R_AA	0.00340557275541796	0.884987986900365	1.23312
Vulgaxanthin I	pos	B_N	0.00993660622143594	1.24835622211176	1.6663
Phenylacetaldehyde	pos	S_R	0.0391903518037389	0.926515009264189	1.3622
Homocitrulline	pos	B_N	0.0368175340311563	1.15710581183168	1.15565
Cavipetin E isomer 1	pos	S_R	0.0453063116537238	1.24619327125994	2.7614
N2-Acetylphenelzine	pos	S_R	0.0486451026327205	0.84977962037409	1.28916
N2-Acetylphenelzine	pos	N_AA	0.00170278637770898	0.774328344595268	1.49752
Oxandrolone	pos	N_S	0.0363975620137437	1.08275486843231	1.18098
Genomorphine	pos	B_N	0.00341048700181827	1.48082013868753	2.66036
Genomorphine	pos	N_S	0.0313043555958801	0.820158638179655	2.64367
P-Cresol glucuronide	pos	B_N	0.00454076367389061	1.44698976462091	2.23695
Serratine	pos	N_AA	0.000180598555211558	0.800523842163122	2.55461
Serratine	pos	N_S	0.00451726578507453	0.888392948712	2.03715
5,6-Dihydro-5-fluorouracil	pos	B_N	0.0198928694284731	0.330321008827269	3.68025
5,6-Dihydro-5-fluorouracil	pos	N_S	0.0194476176776342	2.47613441810927	4.81706
5,6-Dihydro-5-fluorouracil	pos	N_R	0.0386944983943234	3.15670808059455	5.77723
4-Epiisoinuviscolide	pos	N_S	0.0337713937531588	0.834543199524871	2.17713
Isovitexin	pos	N_R	0.0294757994731073	1.28978721424577	2.84434
(!)-Hexanoylcarnitine	pos	B_N	0.0302324438547349	0.865103876570031	1.18064
Brassinolide	pos	S_R	0.0228842634052499	1.24659255693231	2.43343
3a,6b,7b,12a-Tetrahydroxy-5b-cholanoic acid	pos	N_S	0.00193643982434073	1.09738587004667	1.52198
3a,6b,7b,12a-Tetrahydroxy-5b-cholanoic acid	pos	N_R	0.0164086687306502	1.10976286187061	1.45956
3,4-Dihydroxyphenylvaleric acid	pos	S_R	0.00241252092556604	1.15015228641577	1.90312
3,4-Dihydroxyphenylvaleric acid	pos	N_R	0.0441166855758322	1.11552226369987	1.38922
Vitamin A2	pos	N_AA	0.00466976264189886	1.27846155102156	2.99423
Vitamin A2	pos	N_S	0.0313043555958801	1.0929347868556	1.43833
3beta-hydroxy-estra-5,7,9-trien-17-one	pos	N_S	0.00368418157314144	1.25791642325253	2.9393
3beta-hydroxy-estra-5,7,9-trien-17-one	pos	B_N	0.015922158337019	0.797940822538022	1.55852
Finasteride	pos	N_S	0.000233268346144022	1.19871488641196	2.50947
Vitamin A	pos	N_AA	0.00340557275541796	1.41070316806378	4.12939
Vitamin A	pos	N_S	0.0268187029541665	1.09462023677135	1.34903
Taurodeoxycholic acid	pos	N_AA	0.0236068111455108	0.857907075435291	1.50595
Taurodeoxycholic acid	pos	R_AA	0.045562435500516	0.895752729704021	1.17306
RETUSIN 7-METHYL ETHER	pos	N_R	0.0338276637886276	0.849779849271465	1.70891
Beta-Citraurol	pos	S_R	0.0363975620137437	0.931168244009952	1.10279
D-Urobilin	pos	S_R	0.0127115122461689	1.14231650073503	2.26192
(22E,24E)-1alpha,26-dihydroxy-22,23,24,25-tetradehydro-27-norvitamin D3	pos	R_AA	0.0011609907120743	2.64694572971753	5.8244
(22E,24E)-1alpha,26-dihydroxy-22,23,24,25-tetradehydro-27-norvitamin D3	pos	S_R	0.00551092676179202	0.475248026491223	5.05095
Ananasic acid	pos	N_S	0.0268187029541665	1.0872513484754	1.37497
Muricatacin	pos	B_N	0.00595606663718119	2.03631447994775	4.21514
Muricatacin	pos	N_R	0.00724381285695056	0.603830016958862	4.70862
1-docosene	pos	N_S	0.0179001235286685	0.920134559194002	1.11122
1-docosene	pos	N_AA	0.00634674922600619	0.891774148848224	1.07766
Soyasapogenol B 3-O-b-D-glucuronide	pos	N_R	0.0338276637886276	0.858579640077714	1.80048
16R-HETE	pos	N_AA	0.0296955624355005	0.830572408124965	1.62654
PE(17:0/0:0)	pos	N_S	0.013869614953895	0.919544307251549	1.81872
PE(17:0/0:0)	pos	N_R	0.00421514143414803	0.921597593973869	1.46019
Alpha-dimorphecolic acid	pos	S_R	0.0391903518037389	0.945223398656198	1.14911
DG(13M5/9D3/0:0)	pos	N_S	0.0486451026327205	0.937879390813444	1.15138
PE(14:0/P-16:0)	pos	R_AA	0.0144736842105263	1.09956127039985	1.40832
DG(15:0/18:1(11Z)/0:0)	pos	N_AA	0.0369453044375645	0.811574210681652	1.95913
PG(18:1(9Z)/0:0)	pos	N_R	0.0386944983943234	0.937540126161074	1.20066
DG(14:1(9Z)/16:1(9Z)/0:0)	pos	N_R	0.0190987058438936	0.579050618267275	3.67976
3a,6a,7b-Trihydroxy-5b-cholanoic acid	pos	N_S	0.0106420470456706	1.20952473456034	3.00861
Osmaronin	pos	S_R	0.0116373026076618	0.926434215592266	1.23282
Serratanidine	pos	N_R	0.00421514143414803	0.752838195172507	3.71448
Serratanidine	pos	N_AA	0.00170278637770898	0.778324001665882	2.87056
Serratanidine	pos	B_N	0.0368175340311563	1.36581390048414	2.66264
Serratanidine	pos	N_S	0.000857158394127576	0.786515867640554	3.92811
Omega-hydroxyfinasteride	pos	B_N	0.0198928694284731	1.264183825	1.77542
Retinyl palmitate	pos	B_N	0.00774485232689567	1.22154770084515	2.11983
DG(15:0/20:2(11Z,14Z)/0:0)	pos	B_N	0.0368175340311563	2.25112153550615	3.25245
DG(15:0/20:2(11Z,14Z)/0:0)	pos	N_S	0.0363975620137437	0.671768713923443	3.49454
DG(15:0/20:2(11Z,14Z)/0:0)	pos	N_R	0.0338276637886276	0.617210900249627	3.63749
PC(16:0/18:1(11Z))	pos	S_R	0.0421573426386996	0.92626114159631	1.28393
7-dehydrocholesterol	pos	N_S	0.0289891798297681	0.928154924211945	1.66288
7-dehydrocholesterol	pos	B_N	0.0302324438547349	1.10236963166064	1.19704
N-Docosahexaenoyl GABA	pos	S_R	0.0486451026327205	0.936709568810355	1.12906
DG(18:1(11Z)/15:0/0:0)	pos	N_R	0.00724381285695056	0.903877349885923	1.58803
DG(18:1(11Z)/15:0/0:0)	pos	S_R	0.00451726578507453	0.899594693104406	1.75565
DG(18:2(9Z,12Z)/16:1(9Z)/0:0)	pos	N_R	0.0255954464165529	0.884682304460758	1.83972
3,5-Dihydroxyergosta-7,22-dien-6-one	pos	N_S	0.0421573426386996	0.944138584652382	1.06319
3,5-Dihydroxyergosta-7,22-dien-6-one	pos	N_R	0.0386944983943234	0.925640927086807	1.14242
3-Dehydro-2-deoxyecdysone	pos	R_AA	0.0369453044375645	1.08331557945689	1.23065
DG(20:5(5Z,8Z,11Z,14Z,17Z)/14:1(9Z)/0:0)	pos	S_R	0.0247859974816655	0.908280653674526	1.3936
N-(2R-Hydroxyhexadecanoyl)-2S-amino-9-methyl-4E,8E-octadecadiene-1,3R-diol	pos	R_AA	0.0111455108359133	1.30971675437207	2.68582
N-(2R-Hydroxyhexadecanoyl)-2S-amino-9-methyl-4E,8E-octadecadiene-1,3R-diol	pos	N_R	0.0294757994731073	0.822246240578325	2.30845
8-Oxohexadecanoic acid	pos	B_N	0.0198928694284731	1.12165630711886	1.06913
4-Methoxy-3-geranylgeranyl-1,2-dihydroxybenzene	pos	S_R	0.00499252333303412	0.915210663636597	1.42836
FAHFA(22:6(4Z,7Z,10Z,13Z,16Z,19Z)/9-O-18:2(10E,12Z))	pos	R_AA	0.0186016511867905	1.1435881948399	1.7571
FAHFA(22:6(4Z,7Z,10Z,13Z,16Z,19Z)/9-O-18:2(10E,12Z))	pos	N_AA	0.045562435500516	1.12069993168772	1.60727
L-a-Lysophosphatidylserine	pos	N_AA	0.0111455108359133	0.909283912642841	1.32739
Uralenolide	pos	R_AA	0.00466976264189886	1.39704385260096	3.05369
N-Oxide abiraterone sulfate	pos	S_R	0.0268187029541665	1.2208422617817	2.87829
N-Oxide abiraterone sulfate	pos	N_AA	0.0186016511867905	1.34658848069192	3.57383
Rhazidigenine Nb-oxide	pos	N_AA	0.00466976264189886	1.30227801439406	3.85861
Rhazidigenine Nb-oxide	pos	N_S	0.00551092676179202	1.09601758982086	1.71873
Rhazidigenine Nb-oxide	pos	N_R	0.0164086687306502	1.16505908489728	2.43366
AMC Arachidonoyl Amide	pos	B_N	0.00454076367389061	1.17923628793788	1.6372
AMC Arachidonoyl Amide	pos	N_R	0.0294757994731073	0.932887099371085	1.04943
Ginsenoside Rh3	pos	S_R	0.0453063116537238	0.848698768059295	2.14643
THYMOQUINONE	pos	N_S	0.0337713937531588	0.950646755652925	1.00722
THYMOQUINONE	pos	N_AA	0.00634674922600619	0.92755954621234	1.03843
Pipericine	pos	R_AA	0.0186016511867905	0.867362562009409	1.49897
Pipericine	pos	N_AA	0.00466976264189886	0.879367416593107	1.43892
Corchorosol A	pos	N_S	0.001226434193663	0.756187456926147	3.97993
Corchorosol A	pos	B_N	0.0368175340311563	1.17710346615497	1.38767
Corchorosol A	pos	N_R	0.0101686441166856	0.769285489769349	3.06301
Corchorosol A	pos	N_AA	0.0186016511867905	0.770745837691608	2.68109
Goyaglycoside c	pos	R_AA	0.045562435500516	0.72568029729706	2.80298
Goyaglycoside c	pos	N_AA	0.0111455108359133	0.692098937699652	3.34399
Ganoderiol F	pos	S_R	0.0391903518037389	0.797322366914936	2.68576
Pentadecanol	pos	S_R	0.0486451026327205	0.731800891891462	3.20017
SMILAGENIN	pos	N_R	0.0338276637886276	0.923141529153934	1.19849
SMILAGENIN	pos	N_AA	0.0144736842105263	0.903245090744306	1.2904
Stanozolol	pos	S_R	0.0391903518037389	0.865121163233034	1.53658
PC(18:1(9E)/0:0)[U]	pos	S_R	0.0116373026076618	0.907190033841575	1.63297
N6-Acetyl-L-lysine	pos	N_AA	0.0369453044375645	1.27460153722341	3.17508
11-deoxy-PGF1beta	pos	S_R	0.0421573426386996	0.79533967560372	2.3317
11-deoxy-PGF1beta	pos	N_AA	0.0186016511867905	0.759885874990243	2.36382
11-deoxy-PGF1beta	pos	N_R	0.00507163048285676	0.759750239497511	2.74421
Gamma-Eudesmol rhamnoside	pos	N_AA	0.0236068111455108	1.16316277417442	2.16255
(3beta,17alpha,23S)-17,23-Epoxy-3,28,29-trihydroxy-27-norlanost-8-en-24-one	pos	N_R	0.011974501471069	0.728466614438967	3.01822
(3beta,17alpha,23S)-17,23-Epoxy-3,28,29-trihydroxy-27-norlanost-8-en-24-one	pos	N_AA	0.0296955624355005	0.682538377329479	3.23259
8(9)-EpETE	pos	S_R	0.0313043555958801	0.877978367229506	1.64634
8(9)-EpETE	pos	N_AA	0.045562435500516	0.828496576990701	1.82638
Ricinoleic Acid methyl ester	pos	S_R	0.00972096030851545	0.913527694674229	1.11141
Ent-16b,19-Kauranediol 19-acetate	pos	N_AA	0.0111455108359133	0.867751736112984	1.73224
Carbenoxolone	pos	S_R	0.0268187029541665	0.87330996615838	1.76435
Floionolic acid	pos	N_R	0.00724381285695056	0.877858996936023	2.12495
Isobutyrylcarnitine	pos	N_AA	0.00170278637770898	1.21331345756719	2.3341
Isobutyrylcarnitine	pos	R_AA	0.045562435500516	1.20985871144166	2.17938
Ixabepilone	pos	N_R	0.00348595273349614	0.70559940136379	3.80122
Ixabepilone	pos	S_R	0.00241252092556604	0.727186991795421	3.58056
8-oxo-9,11-octadecadiynoic acid	pos	S_R	0.00886950745152324	0.879377558393405	1.77987
Farnesyl acetone	pos	S_R	0.0247859974816655	0.858428555490351	1.74587
Farnesyl acetone	pos	N_S	0.0268187029541665	1.12954503621035	1.68926
Soyasaponin I	pos	B_N	0.0445525578652514	0.820934038547144	2.00457
7-Dehydrodesmosterol	pos	S_R	0.0453063116537238	0.856131827905833	2.0878
Ganoderic acid L	pos	N_S	0.00499252333303412	1.23380955344686	2.56018
Ganoderic acid L	pos	B_N	0.000943535308860386	0.737234670368833	2.41363
9(R)-HODE	pos	S_R	0.0268187029541665	0.929872529548073	1.13232
9(R)-HODE	pos	N_R	0.00860104224756264	0.912685261568433	1.38552
Riesling acetal	pos	N_AA	0.0296955624355005	0.708668796529019	3.24292
4,8 Dimethylnonanoyl carnitine	pos	N_AA	0.0369453044375645	0.870330031053459	1.43952
Vitamin A2 aldehyde	pos	R_AA	0.0296955624355005	1.37178371923222	2.93482
Vitamin A2 aldehyde	pos	N_AA	0.00846233230134159	1.47363278201998	3.57084
Medroxyprogesterone	pos	N_AA	0.0236068111455108	1.08821922991978	1.08292
Medroxyprogesterone	pos	R_AA	0.045562435500516	1.09024677648365	1.10472
Dehydroisoandrosterone 3-glucuronide	pos	B_N	0.0368175340311563	0.894176160454891	1.15082
Solasodine	pos	R_AA	0.0296955624355005	0.748148544948509	2.74434
Annosquamosin B	pos	R_AA	0.045562435500516	0.890313159685444	1.21961
Annosquamosin B	pos	S_R	0.0453063116537238	1.12928731481936	2.03965
3-(4-Hydroxy-3-methoxyphenyl)propionic acid	pos	N_AA	0.0186016511867905	0.785364163485293	1.70218
22-Angeloylbarringtogenol C	pos	N_S	0.00216291730482765	1.10976438187406	1.71827
Norethindrone	pos	N_S	0.0164584407664524	1.12739731349018	1.95983
3,4,5-trihydroxy-6-(3-phenylpropoxy)oxane-2-carboxylic acid	pos	B_N	0.0126492702344096	0.499832449963049	4.35376
Nandrolone	pos	S_R	0.00735823202835914	0.844551667050924	1.82122
Nandrolone	pos	N_R	0.0294757994731073	0.860362487907888	1.53454
7-HYDROXY-8,4'-DIMETHOXYISOFLAVONE	pos	N_AA	0.0369453044375645	0.806133229066323	1.91393
3,7-Dihydroxy-12-oxocholanoic acid	pos	N_R	0.00860104224756264	1.13532850537698	1.87869
3,7-Dihydroxy-12-oxocholanoic acid	pos	N_S	0.0363975620137437	1.09425039499924	1.57654
Gingerol	pos	N_AA	0.00340557275541796	0.777467263258586	2.00413
Gingerol	pos	N_R	0.0386944983943234	0.846034446755879	1.63067
Alpha-Trisaccharide	pos	N_S	0.0247859974816655	1.46988713030886	3.74558
Tolmetin glucuronide	pos	B_N	0.0198928694284731	0.614443428824868	3.42453
Schidigeragenin C	pos	S_R	0.0151168068450171	1.11473161224304	1.54845
3,4-Dimethyl-5-pentyl-2-furanpropanoic acid	pos	N_AA	0.00466976264189886	0.636506594593271	4.02361
Abiraterone sulfate	pos	R_AA	0.0296955624355005	1.30468871076188	3.81751
Abiraterone sulfate	pos	N_AA	0.0369453044375645	1.48493385928427	5.59863
Glycitein	pos	N_AA	0.0369453044375645	0.735141615064222	2.93583
Retinyl beta-glucuronide	pos	N_AA	0.045562435500516	1.44958618734538	3.53793
Retinyl beta-glucuronide	pos	S_R	0.0151168068450171	1.41397696919517	3.80493
N-Acetylnorfloxacin	pos	N_AA	0.0369453044375645	0.866883058747164	1.50313
N-Acetylnorfloxacin	pos	R_AA	0.045562435500516	0.88660155171671	1.1652
5-HETE	pos	R_AA	0.0369453044375645	1.19861969372841	2.24281
Arginyl-Tryptophan	pos	R_AA	0.00340557275541796	0.673639165418135	2.45413
Arginyl-Tryptophan	pos	N_AA	0.00340557275541796	0.73886409109289	1.8866
N-Dihydroferuloyltyramine	pos	N_AA	0.0296955624355005	0.831401773651048	1.72379
Monodesmethyl chlorpheniramine	pos	N_S	0.0486451026327205	1.48910901384454	2.95867
4-Coumaroyl-2-hydroxyputrescine	pos	B_N	0.0368175340311563	0.78301347657676	1.72603
4-Coumaroyl-2-hydroxyputrescine	pos	S_R	0.0363975620137437	0.885209954517516	1.56085
4-Coumaroyl-2-hydroxyputrescine	pos	N_S	0.0151168068450171	1.25653208250198	2.9361
3-Quinolinecarboxylic acid, 7-amino-1-ethyl-6-fluoro-1,4-dihydro-4-oxo-	pos	N_S	0.0116373026076618	1.26868273229803	2.78092
Permetin A	pos	N_R	0.0221498759686941	0.827319761831437	2.60719
Ganoderic acid U	pos	N_R	0.0441166855758322	0.796810801770319	2.82606
O-Desmethyltramadol	pos	N_AA	0.0011609907120743	0.702576521991812	3.56184
O-Desmethyltramadol	pos	N_S	0.00368418157314144	0.791000325524564	3.57177
Salmefamol	pos	N_AA	0.045562435500516	0.849020274132479	1.75195
Subaphylline	pos	R_AA	0.045562435500516	1.14949839738271	1.46609
3,14-Dihydroxy-11,13-dihydrocostunolide	pos	R_AA	0.0111455108359133	0.826133722171387	1.53916
3,14-Dihydroxy-11,13-dihydrocostunolide	pos	N_AA	0.00340557275541796	0.793990621267571	1.97364
Ethyl 2-hydroxy-3-(3-indolyl)propanoate glucoside	pos	R_AA	0.0186016511867905	0.733295267435873	2.31284
2-Ethylacrylylcarnitine	pos	N_AA	0.00242518059855521	0.801778867294772	2.20744
2-Ethylacrylylcarnitine	pos	N_S	0.00298924023586273	0.872960017328892	1.98079
PE(18:1(9Z)/0:0)	pos	N_R	0.0190987058438936	0.93591342740639	1.28117
Heliotrine	pos	N_AA	0.00340557275541796	0.824544932063346	2.23882
Heliotrine	pos	N_S	0.00193643982434073	0.896067449539166	1.86936
5-(3',5'-Dihydroxyphenyl)-gamma-valerolactone	pos	N_AA	0.00634674922600619	0.898022020263198	1.15513
Jasmolone glucoside	pos	N_S	0.0486451026327205	1.0960787461338	1.25224
Caffeine	pos	R_AA	0.0369453044375645	0.834866031846648	1.75725
Caffeine	pos	N_S	0.000131637219371441	0.845958049238733	2.525
Caffeine	pos	N_AA	0.000180598555211558	0.804149340957027	2.27966
(3b,16a,21b,22a)-12-Oleanene-3,16,21,23,28-pentol-22-angeloyloxy-23-al	pos	S_R	0.0164584407664524	0.939529401778698	1.00594
Phenylalanyl-Valine	pos	R_AA	0.0111455108359133	0.911870375221942	1.14574
Soyasapogenol E	pos	N_AA	0.00242518059855521	0.915157833452369	1.29275
N-(1-Deoxy-1-fructosyl)phenylalanine	pos	R_AA	0.0236068111455108	0.904335696110599	1.114
N-(1-Deoxy-1-fructosyl)phenylalanine	pos	N_AA	0.0186016511867905	0.896431058171715	1.28827
5,7,24(28)-Ergostatrienol	pos	N_AA	0.00846233230134159	0.832704053469271	2.10081
5,7,24(28)-Ergostatrienol	pos	R_AA	0.00466976264189886	0.8744461722853	1.43305
Simmondsin	pos	S_R	0.0337713937531588	1.06862923553824	1.2973
N-Acetyl-L-2-amino-6-oxopimelate	pos	R_AA	0.00466976264189886	0.884038639672065	1.23244
Methylpicraquassioside A	pos	R_AA	0.0369453044375645	0.810490244171169	1.66329
Methylpicraquassioside A	pos	N_AA	0.0111455108359133	0.87156605033618	1.06052
3-(2-(methylamino)ethyl)-1H-indol-5-ol	pos	N_AA	0.0296955624355005	0.884091891505202	1.27862
Fusaric acid	pos	R_AA	0.00170278637770898	0.855946540934031	1.73846
Fusaric acid	pos	N_AA	0.0296955624355005	0.888270977134711	1.45039
3b-Hydroxy-5-cholenoic acid	pos	S_R	0.0337713937531588	1.07217522702331	1.24071
